# Supplementary material for: Priming Mesenchymal Stem Cells with Lipopolysaccharide Boosts the Immunomodulatory and Regenerative Activity of Secreted Extracellular Vesicles
Source: Pharmaceutics. 2024 Oct 10;16(10):1316. doi: 10.3390/pharmaceutics16101316 (PMC11510928; doi:10.3390/pharmaceutics16101316)
Supplement: Supplementary file 1 [file pharmaceutics-16-01316-s001.zip]

Archive with 1 entries (1 files):
- pharmaceutics-3219739-supplementary.pdf
